# Supplementary material for: Integration of Ultra-Low Volume Pneumatic Microfluidics with a Three-Dimensional Electrode Network for On-Chip Biochemical Sensing
Source: Micromachines (Basel). 2021 Jun 28;12(7):762. doi: 10.3390/mi12070762 (PMC8306664; doi:10.3390/mi12070762)
Supplement: Supplementary file 1 [file micromachines-12-00762-s001.zip]

Archive with 1 entries (1 files):
- micromachines-1263347-supplementary.pdf
